# Supplementary material for: A dual role for Cav1.4 Ca2+ channels in the molecular and structural organization of the rod photoreceptor synapse
Source: eLife. 2020 Sep 17;9:e62184. doi: 10.7554/eLife.62184 (PMC7561352; doi:10.7554/eLife.62184)
Supplement: Figure 2—source data 1. — The data were exported as 8-bit ‘tif’ files (1600 × 1600 pixels). Values obtained for individual data points (and outlier analysis) for summary graphs in Figure 2B–D are contained in ‘.xlsx’ files. [file elife-62184-fig2-data1.zip]

Archive with 57 entries (38 files):
- Figure 2- Source Data 1/rod ribbon length images/
- Figure 2- Source Data 1/rod ribbon length images/KI1/
- Figure 2- Source Data 1/rod ribbon length images/KI1/P42.KI1.CAR.tif
- Figure 2- Source Data 1/rod ribbon length images/KI1/P42.KI1.ctbp2.tif
- Figure 2- Source Data 1/rod ribbon length images/KI2/
- Figure 2- Source Data 1/rod ribbon length images/KI2/P42.KI2.CAR.tif
- Figure 2- Source Data 1/rod ribbon length images/KI2/P42.KI2.ctbp2.tif
- Figure 2- Source Data 1/rod ribbon length images/KI3/
- Figure 2- Source Data 1/rod ribbon length images/KI3/P42.KI3.CAR.tif
- Figure 2- Source Data 1/rod ribbon length images/KI3/P42.KI3.ctbp2.tif
- Figure 2- Source Data 1/rod ribbon length images/KI4/
- Figure 2- Source Data 1/rod ribbon length images/KI4/P42KI4.CAR.tif
- Figure 2- Source Data 1/rod ribbon length images/KI4/P42KI4.ctbp2.tif
- Figure 2- Source Data 1/rod ribbon length images/KI5/
- Figure 2- Source Data 1/rod ribbon length images/KI5/P42KI5.CAR.tif
- Figure 2- Source Data 1/rod ribbon length images/KI5/P42KI5.ctbp2.tif
- Figure 2- Source Data 1/rod ribbon length images/KI6/
- Figure 2- Source Data 1/rod ribbon length images/KI6/P42KI6.CAR.tif
- Figure 2- Source Data 1/rod ribbon length images/KI6/P42KI6.ctbp2.tif
- Figure 2- Source Data 1/rod ribbon length images/KO1/
- Figure 2- Source Data 1/rod ribbon length images/KO1/P42.KO1.CAR.tif
- Figure 2- Source Data 1/rod ribbon length images/KO1/P42.KO1.ctbp2.tif
- Figure 2- Source Data 1/rod ribbon length images/KO2/
- Figure 2- Source Data 1/rod ribbon length images/KO2/P42.KO2.CAR.tif
- Figure 2- Source Data 1/rod ribbon length images/KO2/P42.KO2.ctbp2.tif
- Figure 2- Source Data 1/rod ribbon length images/KO3/
- Figure 2- Source Data 1/rod ribbon length images/KO3/P42.KO3.CAR.tif
- Figure 2- Source Data 1/rod ribbon length images/KO3/P42.KO3.ctbp2.tif
- Figure 2- Source Data 1/rod ribbon length images/KO4/
- Figure 2- Source Data 1/rod ribbon length images/KO4/P42.KO4.CAR.tif
- Figure 2- Source Data 1/rod ribbon length images/KO4/P42.KO4.ctbp2.tif
- Figure 2- Source Data 1/rod ribbon length images/KO5/
- Figure 2- Source Data 1/rod ribbon length images/KO5/P42.KO5.CAR.tif
- Figure 2- Source Data 1/rod ribbon length images/KO5/P42.KO5.ctbp2.tif
- Figure 2- Source Data 1/rod ribbon length images/KO6/
- Figure 2- Source Data 1/rod ribbon length images/KO6/P42.KO6.CAR.tif
- Figure 2- Source Data 1/rod ribbon length images/KO6/P42.KO6.ctbp2.tif
- Figure 2- Source Data 1/rod ribbon length images/WT1/
- Figure 2- Source Data 1/rod ribbon length images/WT1/P42.WT1.CAR.tif
- Figure 2- Source Data 1/rod ribbon length images/WT1/P42.WT1.ctbp2.tif
- Figure 2- Source Data 1/rod ribbon length images/WT2/
- Figure 2- Source Data 1/rod ribbon length images/WT2/P42.WT2.CAR.tif
- Figure 2- Source Data 1/rod ribbon length images/WT2/P42.WT2.ctbp2.tif
- Figure 2- Source Data 1/rod ribbon length images/WT3/
- Figure 2- Source Data 1/rod ribbon length images/WT3/P42.WT3.CAR.tif
- Figure 2- Source Data 1/rod ribbon length images/WT3/P42.WT3.ctbp2.tif
- Figure 2- Source Data 1/rod ribbon length images/WT4/
- Figure 2- Source Data 1/rod ribbon length images/WT4/P42.WT4.CAR.tif
- Figure 2- Source Data 1/rod ribbon length images/WT4/P42.WT4.ctbp2.tif
- Figure 2- Source Data 1/rod ribbon length images/WT5/
- Figure 2- Source Data 1/rod ribbon length images/WT5/P42.WT5.CAR.tif
- Figure 2- Source Data 1/rod ribbon length images/WT5/P42.WT5.ctbp2.tif
- Figure 2- Source Data 1/rod ribbon length images/WT6/
- Figure 2- Source Data 1/rod ribbon length images/WT6/P42.WT6.CAR.tif
- Figure 2- Source Data 1/rod ribbon length images/WT6/P42.WT6.ctbp2.tif
- Figure 2- Source Data 1/rod ribbon length.xlsx
- Figure 2- Source Data 1/rod ribbon sphericity.xlsx
