# Supplementary material for: A dual role for Cav1.4 Ca2+ channels in the molecular and structural organization of the rod photoreceptor synapse
Source: eLife. 2020 Sep 17;9:e62184. doi: 10.7554/eLife.62184 (PMC7561352; doi:10.7554/eLife.62184)
Supplement: Figure 3—source data 1. [file elife-62184-fig3-data1.zip]

Archive with 2 entries (2 files):
- Figure 3-Source Data1/Figure 3F.pdf
- Figure 3-Source Data1/Figure 3F.xlsx
