# Supplementary material for: A dual role for Cav1.4 Ca2+ channels in the molecular and structural organization of the rod photoreceptor synapse
Source: eLife. 2020 Sep 17;9:e62184. doi: 10.7554/eLife.62184 (PMC7561352; doi:10.7554/eLife.62184)
Supplement: Figure 4—source data 1. — The data were exported as 8-bit ‘tif’ files (800 × 600 pixels). Values obtained for individual data points (and outlier analysis) for summary graphs in are contained in ‘.xlsx’ files. [file elife-62184-fig4-data1.zip]

Archive with 73 entries (55 files):
- Figure 4- Source Data 1/KI1/
- Figure 4- Source Data 1/KI1/P42.KI1.calbindin.tif
- Figure 4- Source Data 1/KI1/P42.KI1.PKCa.tif
- Figure 4- Source Data 1/KI1/P42.KI1.SCGN.tif
- Figure 4- Source Data 1/KI2/
- Figure 4- Source Data 1/KI2/P42KI2.calbindin.tif
- Figure 4- Source Data 1/KI2/P42KI2.PKCa.tif
- Figure 4- Source Data 1/KI2/P42KI2.SCGN.tif
- Figure 4- Source Data 1/KI3/
- Figure 4- Source Data 1/KI3/P42KI3.calbindin.tif
- Figure 4- Source Data 1/KI3/P42KI3.PKCa.tif
- Figure 4- Source Data 1/KI3/P42KI3.SCGN.tif
- Figure 4- Source Data 1/KI4/
- Figure 4- Source Data 1/KI4/P42.KI4.calbindin.tif
- Figure 4- Source Data 1/KI4/P42.KI4.PKCa.tif
- Figure 4- Source Data 1/KI4/P42.KI4.SCGN.tif
- Figure 4- Source Data 1/KI5/
- Figure 4- Source Data 1/KI5/P42.KI5.calbindin.tif
- Figure 4- Source Data 1/KI5/P42.KI5.PKCa.tif
- Figure 4- Source Data 1/KI5/P42.KI5.SCGN.tif
- Figure 4- Source Data 1/KI6/
- Figure 4- Source Data 1/KI6/P42.KI6.calbindin.tif
- Figure 4- Source Data 1/KI6/P42.KI6.PKCa.tif
- Figure 4- Source Data 1/KI6/P42.KI6.SCGN.tif
- Figure 4- Source Data 1/KO1/
- Figure 4- Source Data 1/KO1/P42.KO1.calbindin.tif
- Figure 4- Source Data 1/KO1/P42.KO1.PKCa.tif
- Figure 4- Source Data 1/KO1/P42.KO1.SCGN.tif
- Figure 4- Source Data 1/KO2/
- Figure 4- Source Data 1/KO2/P42.KO2.calbindin.tif
- Figure 4- Source Data 1/KO2/P42.KO2.PKCa.tif
- Figure 4- Source Data 1/KO2/P42.KO2.SCGN.tif
- Figure 4- Source Data 1/KO3/
- Figure 4- Source Data 1/KO3/P42.KO3.calbindin.tif
- Figure 4- Source Data 1/KO3/P42.KO3.PKCa.tif
- Figure 4- Source Data 1/KO3/P42.KO3.SCGN.tif
- Figure 4- Source Data 1/KO4/
- Figure 4- Source Data 1/KO4/P42.KO4.calbindin.tif
- Figure 4- Source Data 1/KO4/P42.KO4.PKCa.tif
- Figure 4- Source Data 1/KO4/P42.KO4.SCGN.tif
- Figure 4- Source Data 1/KO5/
- Figure 4- Source Data 1/KO5/P42.KO5.calbindin.tif
- Figure 4- Source Data 1/KO5/P42.KO5.PKCa.tif
- Figure 4- Source Data 1/KO5/P42.KO5.SCGN.tif
- Figure 4- Source Data 1/KO6/
- Figure 4- Source Data 1/KO6/P42.KO6.calbindin.tif
- Figure 4- Source Data 1/KO6/P42.KO6.PKCa.tif
- Figure 4- Source Data 1/KO6/P42.KO6.SCGN.tif
- Figure 4- Source Data 1/sprouting neurites.xlsx
- Figure 4- Source Data 1/WT1/
- Figure 4- Source Data 1/WT1/P42.WT1.calbindin.tif
- Figure 4- Source Data 1/WT1/P42.WT1.PKCa.tif
- Figure 4- Source Data 1/WT1/P42.WT1.SCGN.tif
- Figure 4- Source Data 1/WT2/
- Figure 4- Source Data 1/WT2/P42.WT2.calbindin.tif
- Figure 4- Source Data 1/WT2/P42.WT2.PKCa.tif
- Figure 4- Source Data 1/WT2/P42.WT2.SCGN.tif
- Figure 4- Source Data 1/WT3/
- Figure 4- Source Data 1/WT3/P42.WT3.calbindin.tif
- Figure 4- Source Data 1/WT3/P42.WT3.PKCa.tif
- Figure 4- Source Data 1/WT3/P42.WT3.SCGN.tif
- Figure 4- Source Data 1/WT4/
- Figure 4- Source Data 1/WT4/P42.WT4.calbindin.tif
- Figure 4- Source Data 1/WT4/P42.WT4.PKCa.tif
- Figure 4- Source Data 1/WT4/P42.WT4.SCGN.tif
- Figure 4- Source Data 1/WT5/
- Figure 4- Source Data 1/WT5/P42.WT5.calbindin.tif
- Figure 4- Source Data 1/WT5/P42.WT5.PKCa.tif
- Figure 4- Source Data 1/WT5/P42.WT5.SCGN.tif
- Figure 4- Source Data 1/WT6/
- Figure 4- Source Data 1/WT6/P42.WT6.calbindin.tif
- Figure 4- Source Data 1/WT6/P42.WT6.PKCa.tif
- Figure 4- Source Data 1/WT6/P42.WT6.SCGN.tif
