# Supplementary material for: A dual role for Cav1.4 Ca2+ channels in the molecular and structural organization of the rod photoreceptor synapse
Source: eLife. 2020 Sep 17;9:e62184. doi: 10.7554/eLife.62184 (PMC7561352; doi:10.7554/eLife.62184)
Supplement: Figure 4—figure supplement 2—source data 1. — The data were exported as 8-bit ‘tif’ files (1024 × 1024 pixels). Values for individual data points (and outlier analysis) for summary graphs in Figure 4—figure supplement 2B are Figure 4—figure supplement 2C contained in excel files. [file elife-62184-fig4-figsupp2-data1.zip]

Archive with 37 entries (25 files):
- Figure 4- Figure supplement 2- Source Data 1/KI1/
- Figure 4- Figure supplement 2- Source Data 1/KI1/P42KI1.mglur6.tif
- Figure 4- Figure supplement 2- Source Data 1/KI1/P42KI1.ribeye.tif
- Figure 4- Figure supplement 2- Source Data 1/KI2/
- Figure 4- Figure supplement 2- Source Data 1/KI2/P42KI2.mglur6.tif
- Figure 4- Figure supplement 2- Source Data 1/KI2/P42KI2.ribeye.tif
- Figure 4- Figure supplement 2- Source Data 1/KI3/
- Figure 4- Figure supplement 2- Source Data 1/KI3/P42KI3.mglur6.tif
- Figure 4- Figure supplement 2- Source Data 1/KI3/P42KI3.ribeye.tif
- Figure 4- Figure supplement 2- Source Data 1/KI4/
- Figure 4- Figure supplement 2- Source Data 1/KI4/P42KI4.mglur6.tif
- Figure 4- Figure supplement 2- Source Data 1/KI4/P42KI4.ribeye.tif
- Figure 4- Figure supplement 2- Source Data 1/KO1/
- Figure 4- Figure supplement 2- Source Data 1/KO1/P42KO2.mglur6.tif
- Figure 4- Figure supplement 2- Source Data 1/KO1/P42KO2.ribeye.tif
- Figure 4- Figure supplement 2- Source Data 1/KO2/
- Figure 4- Figure supplement 2- Source Data 1/KO2/P42KO3.mglur6.tif
- Figure 4- Figure supplement 2- Source Data 1/KO2/P42KO3.ribeye.tif
- Figure 4- Figure supplement 2- Source Data 1/KO3/
- Figure 4- Figure supplement 2- Source Data 1/KO3/P42KO4.mglur6.tif
- Figure 4- Figure supplement 2- Source Data 1/KO3/P42KO4.ribeye.tif
- Figure 4- Figure supplement 2- Source Data 1/KO4/
- Figure 4- Figure supplement 2- Source Data 1/KO4/P42KO6.mglur6.tif
- Figure 4- Figure supplement 2- Source Data 1/KO4/P42KO6.ribeye.tif
- Figure 4- Figure supplement 2- Source Data 1/Nearest neighbor data.xlsx
- Figure 4- Figure supplement 2- Source Data 1/WT1/
- Figure 4- Figure supplement 2- Source Data 1/WT1/P42WT1.mglur6.tif
- Figure 4- Figure supplement 2- Source Data 1/WT1/P42WT1.ribeye.tif
- Figure 4- Figure supplement 2- Source Data 1/WT2/
- Figure 4- Figure supplement 2- Source Data 1/WT2/P42WT2.mglur6.tif
- Figure 4- Figure supplement 2- Source Data 1/WT2/P42WT2.ribeye.tif
- Figure 4- Figure supplement 2- Source Data 1/WT3/
- Figure 4- Figure supplement 2- Source Data 1/WT3/P42WT3.mglur6.tif
- Figure 4- Figure supplement 2- Source Data 1/WT3/P42WT3.ribeye.tif
- Figure 4- Figure supplement 2- Source Data 1/WT4/
- Figure 4- Figure supplement 2- Source Data 1/WT4/P42WT6.mglur6.tif
- Figure 4- Figure supplement 2- Source Data 1/WT4/P42WT6.ribeye.tif
